# Supplementary material for: CYP3A-Mediated Metabolism of Zastaprazan in Humans and Associated Drug–Drug Interactions
Source: Pharmaceutics. 2026 Jun 10;18(6):718. doi: 10.3390/pharmaceutics18060718 (PMC13305557; doi:10.3390/pharmaceutics18060718)
Supplement: Supplementary file 1 [file pharmaceutics-18-00718-s001.zip]

Archive with 1 entries (1 files):
- pharmaceutics-4279740-supplementary.pdf
